# Supplementary material for: A Novel Cytotoxic Mechanism for Triple-Negative Breast Cancer Cells Induced by the Type II Heat-Labile Enterotoxin LT-IIc through Ganglioside Ligation
Source: Toxins (Basel). 2024 Jul 11;16(7):311. doi: 10.3390/toxins16070311 (PMC11281474; doi:10.3390/toxins16070311)
Supplement: Supplementary file 1 [file toxins-16-00311-s001.zip]

Archive with 1 entries (1 files):
- toxins-2954729-supplementary.pdf
